# Supplementary material for: Psychopharmacological Treatments for Mental Disorders in Patients with Neuromuscular Diseases: A Scoping Review
Source: Brain Sci. 2022 Jan 28;12(2):176. doi: 10.3390/brainsci12020176 (PMC8870619; doi:10.3390/brainsci12020176)
Supplement: Supplementary file 1 [file brainsci-12-00176-s001.zip]

Archive with 1 entries (1 files):
- brainsci-1513467-supplementary.pdf
